# Supplementary material for: Modulation of microRNA editing, expression and processing by ADAR2 deaminase in glioblastoma
Source: Genome Biol. 2015 Jan 13;16(1):5. doi: 10.1186/s13059-014-0575-z (PMC4326501; doi:10.1186/s13059-014-0575-z)
Supplement: Additional file 2: Table S1. — Mature miRNAs with significant change in expression levels [log2(ratio)] as a result of ADAR2 and ADAR2 E/A over-expression in U118 cell line (by miRNA array). [file 13059_2014_575_MOESM2_ESM.xls]

## Sheet: ADAR2 vs ADAR2 E-A
Table S1. Mature miRNAs with significant change in expression levels [log2(ratio)] as a result of ADAR2 and ADAR2 E/A overexpression in U118 cell line (by miRNA-array). Down-modulated (green) and up-regulated (pink) miRNAs upon ADAR2 expression. In light brown, miRNAs involved in cancer development/progression, in light gray miRNAs playing a role in GBM, in dark gray miRNA acting as oncomiRNAs or…
GeneID	log2(ratio) of ADAR2 vs ADAR2 E/A_exp 1	log2(ratio) of ADAR2 vs ADAR2 E/A_exp 2	log2(ratio) of ADAR2 vs ADAR2 E/A_exp 3	log2(ratio) of ADAR2 vs ADAR2 E/A, mean (n=3)	FDR ≤0.2 (BH correction)	Role in Cancer	Role in GBM	Well-defined oncogenic role in GBM	Reference
hsa-mir-29b	-2.0897	-0.966429	-2.4091	-1.82174	0.1844	Yes	Yes	−
hsa-mir-221	-1.4617	-1.30793	-2.1781	-1.64924	0.148	Yes	Yes	Yes	Zhang J, (2010) miR-221/222 promote maligN.D.t progression of glioma through activation of the Akt pathway. Int J Oncol
hsa-mir-21	-1.8142	-0.676929	-2.2691	-1.58674	0.1994	Yes	Yes	Yes	Papagiannakopoulos T, (2008) MicroRNA-21 targets a network of key tumor-suppressive pathways in glioblastoma cells. Cancer Res
hsa-mir-29c	-1.9502	-0.720929	-2.0606	-1.57724	0.1948	Yes	Yes	−
hsa-mir-125b	-1.5352	-1.27343	-1.8261	-1.54491	0.1239	Yes	Yes	Yes	Wu N, (2013) MiR-125b acts as an oncogene in glioblastoma cells and inhibits cell apoptosis through p53 and p38MAPK-independent pathways. Br J Cancer
hsa-mir-30d	-1.4667	N.D.	-1.5806	-1.52365	0.148	Yes	No	−
hsa-mir-29a	-1.9662	-0.819429	-1.7491	-1.51158	0.1844	Yes	Yes	−
hsa-mir-222	-1.1847	-1.52293	-1.5051	-1.40424	0.1175	Yes	Yes	Yes	Zhang C, (2009) Co-suppression of miR-221/222 cluster suppresses human glioma cell growth by targeting p27kip1 in vitro and in vivo. Int J Oncol
hsa-mir-22	-0.9192	-1.17743	-1.9146	-1.33708	0.1844	Yes	No	−
hsa-mir-27a	-1.5692	-0.561929	-1.4446	-1.19191	0.1948	Yes	Yes	Yes	Feng SY, (2012) Lentiviral expression of anti-microRNAs targeting miR-27a inhibits proliferation and invasiveness of U87 glioma cells. Mol Med Rep
hsa-mir-212	-0.9207	-0.987929	-0.7591	-0.889243	0.1175	Yes	No	−
hsa-mir-24	-0.9397	-0.452429	-1.2341	-0.87541	0.1929	Yes	Yes	Yes	Chen L, (2013) MiR-24 regulates the proliferation and invasion of glioma by ST7L via β-catenin/Tcf-4 signaling. Cancer Lett
hsa-mir-519d	-0.8452	-1.08043	-0.5481	-0.824576	0.1525	Yes	No	−
hsa-mir-299-3p	-0.3432	-1.05443	-1.0751	-0.824243	0.1994	Yes	No	−
hsa-mir-19a	-1.2072	-0.594929	-0.5426	-0.781576	0.1948	Yes	Yes	Yes	Jia Z, (2013) miR-19a and miR-19b overexpression in gliomas. Pathol Oncol Res
hsa-mir-23a	-0.4842	-0.615429	-1.0396	-0.713076	0.1844	Yes	Yes	Yes	Hu X, (2013) Targeting microRNA-23a to inhibit glioma cell invasion via HOXD10. Sci Rep
hsa-mir-19b	-0.6587	N.D.	-0.6286	-0.64365	0.1258	Yes	Yes	Yes	Jia Z, (2013) miR-19a and miR-19b overexpression in gliomas. Pathol Oncol Res
hsa-mir-501-3p	-0.7402	-0.412429	-0.6861	-0.61291	0.148	No	No	−
hsa-mir-23b	-0.3942	-0.513429	-0.7456	-0.551076	0.1525	Yes	Yes	Yes	Loftus JC, (2012) miRNA expression profiling in migrating glioblastoma cells: regulation of cell migration and invasion by miR-23b via targeting of Pyk2. PLoS One
								Well-defined tumor-suppressor role in GBM
hsa-mir-198	0.5348	N.D.	0.5319	0.53335	0.1175	Yes	Yes	−
hsa-mir-583	0.5123	0.725571	0.3829	0.540257	0.1525	No	No	−
hsa-mir-193a-5p	0.7008	0.476071	0.4619	0.546257	0.1288	Yes	No	−
hsa-mir-129-5p	0.8248	0.448071	0.4289	0.567257	0.1844	Yes	No	−
hsa-mir-518c*	0.8613	0.809571	0.2504	0.640424	0.1994	No	No	−
hsa-mir-486-3p	0.4443	1.07007	0.5279	0.680757	0.1994	Yes	No	−
hsa-mir-934	0.9478	0.764071	0.6069	0.772924	0.1258	No	No	−
hsa-mir-500*	1.0438	0.570071	0.7694	0.794424	0.148	No	No	−
hsa-mir-628-3p	1.2008	0.821571	0.5039	0.84209	0.1844	Yes	No	−
hsa-let-7c	0.9188	1.22107	0.5879	0.909257	0.1621	Yes	No	−
hsa-let-7b	0.8138	N.D.	1.0229	0.91835	0.1994	Yes	Yes	Yes	Guo Y, (2013) Let-7b expression determines response to chemotherapy through the regulation of cyclin D1 in glioblastoma. J Exp Clin Cancer Res
hsa-mir-370	1.0853	0.974071	0.7694	0.942924	0.1239	Yes	No	−
hsa-mir-184	1.0663	0.821571	1.2859	1.05792	0.1258	Yes	Yes	Yes	Malzkorn B, (2010) Identification and functional characterization of microRNAs involved in the malignant progression of gliomas. Brain Pathol.
hsa-mir-498	1.0068	1.20907	0.9654	1.06042	0.1175	Yes	Yes	−
hsa-mir-542-3p	1.4488	0.969071	0.8459	1.08792	0.148	Yes	No	−
hsa-mir-663	1.7648	0.719071	0.8479	1.11059	0.1994	Yes	Yes	Yes	Shi Y, (2014) Primate-Specific miR-663 Functions as a Tumor Suppressor by Targeting PIK3CD and Predicts the Prognosis of Human Glioblastoma. Clin Cancer Res
hsa-mir-492	1.5588	1.22657	0.7459	1.17709	0.1621	Yes	No	−
hsa-mir-671-5p	1.8358	1.34457	0.7259	1.30209	0.1844	Yes	No	−
hsa-mir-503	1.9263	1.37857	0.7794	1.36142	0.1844	Yes	Yes	Yes	Zhang Y, (2014) MicroRNA-503 acts as a tumor suppressor in glioblastoma for multiple antitumor effects by targeting IGF-1R. Oncol Rep
hsa-mir-658	1.7133	1.38507	1.0544	1.38426	0.1288	Yes	No	−
hsa-mir-665	1.4293	1.59157	1.1374	1.38609	0.1239	No	No	−
hsa-mir-185	2.1838	1.31807	0.6994	1.40042	0.1994	Yes	Yes	Yes	Tang H, (2012) LRRC4 inhibits glioma cell growth and invasion through a miR-185-dependent pathway. Curr Cancer Drug Targets
hsa-mir-30b*	1.4178	1.59757	1.3554	1.45692	0.1175	Yes	No	−
hsa-mir-623	1.7073	1.55057	1.1334	1.46376	0.1258	Yes	No	−
hsa-mir-602	1.6443	1.62907	1.3324	1.53526	0.1175	Yes	Yes	−
hsa-mir-766	1.9308	1.82257	1.4519	1.73509	0.1175	Yes	No	−
hsa-mir-423-5p	2.1203	1.45107	1.8979	1.82309	0.1239	Yes	No	−

## Sheet: untrasfected vs ADAR2 E-A
Table S1. Mature miRNAs with change in expression levels [log2(ratio) of at least ±0.5] comparing untrasfected versus ADAR2 E/A overexpressed U118 cell lines. No miRNAs show significant differences in expression (i.e. no miRNAs showed FDR≤0.2).
GeneID	untrasfected_vs_ADAR2 E/A exp 1	untrasfected_vs_ADAR2 E/A exp 2	log2(ratio) of untrasfected vs ADAR2 E/A, mean (n=2)	FDR (BH correction)
hsa-mir-125b	-1.2556	-1.19925	-1.22742	0.2922
hsa-mir-565	-1.2086	-0.90675	-1.05767	0.3368
hsa-mir-374a	-0.8756	-1.09225	-0.983925	0.3368
hsa-mir-221	-0.9981	-0.843591	-0.920845	0.3368
hsa-mir-26a	-0.7946	-0.97525	-0.884925	0.3368
hsa-mir-151-5p	-0.7731	-0.85575	-0.814425	0.3234
hsa-mir-222*	-0.7651	-0.81525	-0.790175	0.3234
hsa-mir-222	-0.7176	-0.686591	-0.702095	0.2922
hsa-mir-193a-3p	-0.7236	-0.65375	-0.688675	0.3234
hsa-mir-365	NaN	-0.66525	-0.66525	NaN
hsa-mir-99a	-0.7461	-0.58025	-0.663175	0.3368
hsa-mir-33a	-0.4821	-0.82975	-0.655925	0.3553
hsa-mir-25	-0.6976	-0.53775	-0.617675	0.3368
hsa-mir-92b	-0.1116	-1.12325	-0.617425	0.5658
hsa-mir-335	-0.6966	-0.50425	-0.600425	0.3368
hsa-mir-100	-0.1626	-1.02975	-0.596175	0.5377
hsa-mir-501-3p	-0.6721	-0.478591	-0.575345	0.3368
hsa-mir-107	-0.5391	-0.54625	-0.542675	0.249
hsa-mir-29c	-0.7431	-0.31925	-0.531175	0.4175
hsa-mir-29a	-0.7766	-0.266591	-0.521595	0.4412
hsa-mir-20b	-0.3376	-0.68625	-0.511925	0.3879
hsa-mir-612	NaN	0.50125	0.50125	NaN
hsa-mir-890	0.4734	0.54475	0.509075	0.3368
hsa-mir-432*	0.5314	0.51975	0.525575	0.249
hsa-mir-584	0.4054	0.648909	0.527155	0.3378
hsa-mir-203	0.8129	0.24625	0.529575	0.4577
hsa-mir-146b-5p	1.3139	-0.24875	0.532575	0.7284
hsa-mir-502-5p	1.1039	-0.02225	0.540825	0.6366
hsa-mir-494	0.9709	0.116909	0.543905	0.5567
hsa-mir-615-3p	0.8199	0.27825	0.549075	0.4412
hsa-mir-99b*	0.6799	0.42525	0.552575	0.3378
hsa-mir-299-5p	NaN	0.56875	0.56875	NaN
hsa-mir-801	0.7469	0.39625	0.571575	0.3829
hsa-mir-767-5p	0.7944	0.36575	0.580075	0.4015
hsa-mir-628-3p	0.6309	0.53325	0.582075	0.3368
hsa-mir-486-3p	0.6159	0.55875	0.587325	0.3234
hsa-mir-206	0.5839	0.60075	0.592325	0.249
hsa-mir-617	NaN	0.61125	0.61125	NaN
hsa-mir-381	NaN	0.61175	0.61175	NaN
hsa-mir-630	0.7219	0.51325	0.617575	0.3368
hsa-mir-542-3p	0.7574	0.51825	0.637825	0.3368
hsa-mir-198	0.7024	0.59075	0.646575	0.3368
hsa-mir-129-5p	0.9109	0.39775	0.654325	0.4175
hsa-mir-597	1.0559	0.25875	0.657325	0.4936
hsa-mir-181a-2*	0.9244	0.39175	0.658075	0.4175
hsa-mir-518c*	0.5679	0.75825	0.663075	0.3368
hsa-mir-596	1.0979	0.26175	0.679825	0.4936
hsa-mir-423-3p	1.2549	0.13075	0.692825	0.5658
hsa-mir-518e*/519a*/519b-5p/519c-5p/522*/523*	0.5669	0.82525	0.696075	0.3368
hsa-mir-487b	1.0384	0.383409	0.710905	0.435
hsa-mir-659	0.7469	0.68775	0.717325	0.3234
hsa-mir-654-5p	NaN	0.71775	0.71775	NaN
hsa-mir-635	1.0499	0.39575	0.722825	0.4348
hsa-mir-371-5p	0.4154	1.05275	0.734075	0.4319
hsa-mir-625	NaN	0.73425	0.73425	NaN
hsa-mir-483-5p	0.8584	0.61925	0.738825	0.3368
hsa-mir-510	0.9104	0.60425	0.757325	0.3368
hsa-mir-518a-5p/527	0.6594	0.88725	0.773325	0.3368
hsa-mir-671-5p	0.8524	0.69475	0.773575	0.3368
hsa-mir-500*	0.8779	0.67125	0.774575	0.3368
hsa-mir-891a	0.8909	0.65875	0.774825	0.3368
hsa-mir-629*	0.9504	0.60675	0.778575	0.3368
hsa-mir-143	0.9604	0.61275	0.786575	0.3368
hsa-mir-552	0.8924	0.70375	0.798075	0.3368
hsa-mir-184	0.9514	0.65575	0.803575	0.3368
hsa-let-7b	1.1634	0.50075	0.832075	0.4175
hsa-mir-575	1.3214	0.35775	0.839575	0.4776
hsa-mir-134	1.2094	0.49175	0.850575	0.4275
hsa-mir-124	1.0929	0.63375	0.863325	0.3553
hsa-mir-452	NaN	0.87875	0.87875	NaN
hsa-mir-197	1.0174	0.80975	0.913575	0.3368
hsa-mir-760	1.2889	0.67475	0.981825	0.3829
hsa-mir-185	1.2529	0.74575	0.999325	0.3553
hsa-mir-370	1.2219	0.780409	1.00115	0.3368
hsa-mir-214	1.2304	0.95325	1.09183	0.3368
hsa-mir-215	1.0119	1.18975	1.10082	0.3368
hsa-mir-498	1.1539	1.05525	1.10458	0.3234
hsa-mir-658	1.4814	0.80175	1.14158	0.3772
hsa-mir-373*	NaN	1.15975	1.15975	NaN
hsa-mir-193a-5p	1.2564	1.07825	1.16732	0.3368
hsa-mir-503	1.1764	1.21275	1.19457	0.249
hsa-mir-765	1.3484	1.04541	1.1969	0.3368
hsa-mir-663	1.0349	1.41225	1.22357	0.3368
hsa-mir-665	1.6639	0.81725	1.24057	0.3879
hsa-mir-623	1.2414	1.25125	1.24633	0.2264
hsa-mir-200a*	1.7324	0.86075	1.29658	0.3879
hsa-mir-638	NaN	1.30375	1.30375	NaN
hsa-mir-30b*	1.7879	1.33575	1.56183	0.3368
hsa-mir-483-3p	1.9669	1.32475	1.64583	0.3368
hsa-mir-602	2.5034	0.92075	1.71208	0.435
hsa-mir-423-5p	1.9124	1.61175	1.76208	0.3368
hsa-mir-492	2.2764	1.49075	1.88357	0.3368
hsa-mir-766	2.6954	1.29825	1.99682	0.388
