# Supplementary material for: Modulation of microRNA editing, expression and processing by ADAR2 deaminase in glioblastoma
Source: Genome Biol. 2015 Jan 13;16(1):5. doi: 10.1186/s13059-014-0575-z (PMC4326501; doi:10.1186/s13059-014-0575-z)
Supplement: Additional file 3: Table S2. — Mature miRNAs with statistically significant changes in expression levels (log2(ratio) of at least ±0.5) between U118 ADAR2 versus U118 ADAR2 E/A and which inverted their expression trend in the U118 siADAR2 cell line. [file 13059_2014_575_MOESM3_ESM.xls]

## Sheet: Table S2
Table S2. Mature miRNAs with statistically significant changes in expression levels [log2(ratio) of at least ±0.5] between U118 ADAR2 versus U118 ADAR2 E/A and which inverted their expression trend in the U118 siADAR2 cell line. Normalized counts are presented. Fold changes between counts of sample A and B were calculated using the following formula log2((A+1)/(B+1)).
miR	ADAR2	ADAR2 E/A	siADAR2	log2(ratio) of ADAR2 vs ADAR2 E/A	log2(ratio) of siADAR2 vs ADAR2
hsa-let-7d	0	18813	13703	-14.1995	13.7423
hsa-mir-10b	0	11101	559	-13.4385	9.12928
hsa-mir-130a	0	6813	5723	-12.7343	12.4828
hsa-mir-335	0	4896	3820	-12.2577	11.8997
hsa-mir-30c-2*	0	2602	2112	-11.5875	11.7901
hsa-mir-17	0	2197	2063	-11.346	11.0451
hsa-let-7a-3	0	1495	766	-11.102	11.0112
hsa-mir-30d*	0	1202	998	-10.5469	9.58308
hsa-mir-28	0	853	1516	-10.2324	9.96434
hsa-mir-296*	0	387	512	-9.73809	10.567
hsa-mir-204	0	332	2095	-8.69769	8.89873
hsa-mir-93*	0	317	184	-8.59991	9.00282
hsa-mir-222*	1	6154	7082	-8.37938	11.0334
hsa-mir-125b-2*	23	9964	11454	-8.31288	7.53138
hsa-mir-484	25	6661	5532	-8.0013	7.73341
hsa-mir-574*	2	422	570	-7.13955	7.57238
hsa-mir-455	2	385	1158	-7.00749	8.5937
hsa-mir-142*	2	246	24	-6.3634	3.05889
hsa-mir-155	10	774	10	-6.13862	0
hsa-mir-142	50	963	141	-4.24046	1.47732
hsa-mir-383	250	1590	984	-2.66417	1.97244
hsa-mir-424	81	432	560	-2.40067	2.7743
hsa-mir-335*	5296	14463	5463	-1.44922	0.044782
hsa-mir-887	360	976	440	-1.43636	0.28878
hsa-mir-143	61575	159453	81440	-1.3727	0.403387
hsa-mir-301a	1334	3189	1729	-1.25672	0.373932
hsa-mir-99b*	413	987	464	-1.25488	0.1676
hsa-mir-584	645	1452	1153	-1.16943	0.837037
hsa-mir-582*	76	167	174	-1.12553	1.18442
hsa-mir-454	576	1255	660	-1.12219	0.196079
hsa-mir-106b	983	2114	1059	-1.10393	0.107334
hsa-mir-138-2	116	247	137	-1.08383	0.23816
hsa-mir-25	29424	58238	35063	-0.984943	0.252948
hsa-mir-106b*	1842	3603	2089	-0.967543	0.181447
hsa-mir-454*	341	664	416	-0.959358	0.286051
hsa-mir-450b	266	504	388	-0.919444	0.54293
hsa-mir-17*	240	454	451	-0.916833	0.90729
hsa-mir-340	362	674	453	-0.894918	0.322723
hsa-let-7e	30846	56890	36482	-0.88307	0.242094
hsa-mir-18a	121	223	164	-0.876618	0.435585
hsa-mir-29a	33734	59096	49119	-0.808839	0.542064
hsa-mir-138-1	141	240	173	-0.763142	0.293196
hsa-mir-145	134	227	147	-0.756074	0.132638
hsa-mir-34a	503	837	591	-0.733527	0.232173
hsa-mir-30d	422	692	471	-0.713123	0.591055
hsa-mir-21	919239	1506954	1384694	-0.712198	0.158129
hsa-mir-29b-1*	112	182	142	-0.695521	0.339692
hsa-mir-183	3607	5745	4105	-0.671359	0.186534
hsa-mir-20a	809	1270	1060	-0.64997	0.389431
hsa-mir-21*	53970	84276	106392	-0.642955	0.979147
hsa-mir-125a*	555	856	582	-0.62421	0.068411
hsa-mir-138-1*	4460	6714	5063	-0.59002	0.18291
hsa-mir-26b*	306	457	440	-0.577109	0.52254
hsa-mir-222	277271	410972	348219	-0.567742	0.328697
hsa-mir-19a	494	731	661	-0.564415	0.419403
hsa-mir-25*	1004	1468	1369	-0.547639	0.44698
hsa-mir-769	6339	9225	6433	-0.541222	0.0212331
hsa-mir-148b*	958	1370	1041	-0.515626	0.119753
hsa-mir-30a	1936	2754	2667	-0.508228	0.461935
hsa-mir-30a*	9650	13716	13235	-0.507215	0.455717
hsa-mir-27b*	1404	987	1276	0.507987	-0.137812
hsa-mir-181c	2922	1979	2475	0.561949	-0.239439
hsa-mir-23b	2436	1596	2103	0.609742	-0.211972
hsa-mir-767	3493	2204	3014	0.664101	-0.212722
hsa-mir-148a*	599	359	577	0.736966	-0.053893
hsa-mir-99a*	710	373	549	0.926811	-0.370418
hsa-mir-146b	12692	6639	10948	0.934778	-0.213234
hsa-mir-181c*	1216	628	951	0.952197	-0.354296
hsa-mir-1296	324	165	253	0.969256	-0.355611
hsa-mir-195	143	71	128	1	-0.158698
hsa-mir-455*	401	156	381	1.35643	-0.0736229
hsa-mir-200b	172	35	89	2.2647	-0.942775
hsa-mir-342*	442	70	71	2.64142	-2.62124
hsa-mir-199b	970	67	616	3.83586	-0.654201
hsa-mir-1285-1	585	11	2	5.60979	-7.60979
hsa-mir-3129*	4010	20	26	7.57743	-7.21486
hsa-mir-590	884	2	8	8.20457	-6.61961
hsa-mir-548s	11559	8	22	8.30834	-8.30834
hsa-mir-429	5321	2	7	8.69697	-8.69697
hsa-mir-519a-2*	316	0	0	8.99152	-8.99152
hsa-mir-1250	414	0	0	9.42626	-9.42626
hsa-mir-4303*	508	0	0	9.81218	-9.81218
hsa-mir-365-1	687	0	0	9.84235	-9.84235
hsa-mir-1181*	898	0	0	10.2562	-10.2562
hsa-mir-520a	917	0	0	10.3264	-10.3264
hsa-mir-3145*	1222	0	0	10.3269	-8.97329
hsa-mir-4297	1283	0	0	10.6366	-10.6366
hsa-mir-3130-3	1591	0	0	10.7928	-9.37775
hsa-mir-4311	3901	0	0	11.93	-11.93
hsa-mir-103-2	4334	0	0	12.0818	-12.0818
hsa-mir-520c	14093	0	0	13.7828	-13.7828
