# Supplementary material for: Modulation of microRNA editing, expression and processing by ADAR2 deaminase in glioblastoma
Source: Genome Biol. 2015 Jan 13;16(1):5. doi: 10.1186/s13059-014-0575-z (PMC4326501; doi:10.1186/s13059-014-0575-z)
Supplement: Additional file 4: Table S3. — Mature miRNAs with significant changes in expression levels (log2(ratio) of at least ±0.5) between normal human brain versus glioblastoma. [file 13059_2014_575_MOESM4_ESM.xls]

## Sheet: Table S3
Table S3. Mature miRNAs with significant changes in expression levels [log2(ratio) of at least ±0.5] between normal human brain versus glioblastoma (GBM). In gray are shown the 27 miRNAs altered in glioblastoma versus normal brain, which reverted/corrected their expression upon ADAR2 rescue, as shown in glioblastoma cells (Additional file 2). Normalized counts are presented. Fold changes between …
GeneName	Pooled human brain	Glioblastoma	log2(ratio) of pooled brain vs glioblastoma
hsa-mir-182	76	148284	-10.9112
hsa-mir-183	10	11448	-10.0235
hsa-mir-27a	0	715	-9.48382
hsa-mir-6516*	0	351	-8.45943
hsa-mir-483*	0	348	-8.44708
hsa-mir-450b	8	2285	-7.98868
hsa-mir-10b	416	105503	-7.98303
hsa-mir-1248	21	5005	-7.83001
hsa-mir-301b	14	3335	-7.79701
hsa-mir-216a	12	2488	-7.58091
hsa-mir-21*	64	12398	-7.57557
hsa-mir-192	121	21645	-7.47108
hsa-mir-148a*	272	40140	-7.20003
hsa-mir-216b	2	351	-6.87447
hsa-mir-561	2	340	-6.82867
hsa-mir-148a	4	504	-6.65821
hsa-mir-2467	2	295	-6.62449
hsa-mir-454	4	406	-6.34696
hsa-let-7f-1	4	364	-6.18982
hsa-mir-152*	12	892	-6.10208
hsa-mir-653	2	198	-6.05166
hsa-mir-28*	255	15622	-5.93138
hsa-mir-410*	128	6612	-5.67986
hsa-mir-6087	10	559	-5.66985
hsa-mir-3609	4	203	-5.3505
hsa-mir-181b-1	10	404	-5.20235
hsa-mir-217	14	549	-5.1964
hsa-mir-1291	43	1470	-5.06315
hsa-mir-541	12	417	-5.00692
hsa-mir-500a*	31	979	-4.93664
hsa-mir-25*	1360	39990	-4.87694
hsa-mir-142	239	7026	-4.8718
hsa-mir-4662a	12	348	-4.74664
hsa-mir-208b*	29	794	-4.72792
hsa-mir-542*	39	968	-4.59842
hsa-mir-186	1313	31418	-4.5796
hsa-mir-548k	19	443	-4.47249
hsa-mir-155	150	3343	-4.46895
hsa-mir-224	25	557	-4.42368
hsa-mir-106b*	113	2280	-4.32256
hsa-mir-3653	10	206	-4.23406
hsa-mir-146a	196	3673	-4.22108
hsa-mir-301a*	689	12817	-4.21543
hsa-mir-92b*	10925	181675	-4.05553
hsa-mir-96	51	857	-4.04439
hsa-mir-374a*	74	1182	-3.97942
hsa-mir-146b	420	6606	-3.9721
hsa-mir-424*	29	459	-3.9386
hsa-mir-891a	23	367	-3.9386
hsa-mir-2682	12	195	-3.91427
hsa-mir-10a	274	4089	-3.8946
hsa-mir-130b*	416	5823	-3.80389
hsa-mir-421	566	7506	-3.72682
hsa-mir-21	27779	358821	-3.69115
hsa-mir-493*	16	211	-3.64046
hsa-mir-7704	23	290	-3.59991
hsa-mir-501*	84	937	-3.46405
hsa-mir-98*	39	435	-3.44626
hsa-mir-1271	68	741	-3.42675
hsa-mir-5683	33	356	-3.39232
hsa-mir-212	45	459	-3.32193
hsa-mir-3687	109	1098	-3.32062
hsa-mir-654	33	306	-3.17463
hsa-mir-423	1122	9403	-3.06592
hsa-let-7f-2	25	211	-3.02748
hsa-mir-148b*	809	6527	-3.01065
hsa-mir-493	25	193	-2.89947
hsa-mir-148b	101	726	-2.83339
hsa-mir-98	3151	21954	-2.80021
hsa-mir-629	33	235	-2.79518
hsa-mir-30d*	66	456	-2.76996
hsa-mir-144	66	438	-2.71199
hsa-let-7i	29684	177203	-2.57761
hsa-mir-200b*	43	261	-2.57399
hsa-mir-452	39	235	-2.56071
hsa-mir-431	107	636	-2.56026
hsa-mir-181a-1*	1109	6322	-2.51005
hsa-mir-181d	1095	6176	-2.49466
hsa-mir-4532	331	1842	-2.4728
hsa-mir-708*	121	646	-2.40688
hsa-mir-134	290	1504	-2.37067
hsa-mir-136*	1597	8155	-2.35159
hsa-mir-539*	198	984	-2.30736
hsa-mir-184	54	261	-2.25206
hsa-let-7a-3	381	1789	-2.22832
hsa-mir-181c	11406	52741	-2.20903
hsa-mir-423*	2925	13192	-2.17277
hsa-mir-1197	47	214	-2.16323
hsa-mir-767	64	288	-2.15256
hsa-mir-432	591	2520	-2.09033
hsa-mir-93	4409	18215	-2.04636
hsa-mir-22*	42319	171900	-2.02217
hsa-mir-221	144	583	-2.00992
hsa-mir-409*	1671	6683	-1.99914
hsa-mir-431*	438	1715	-1.96676
hsa-mir-409	375	1398	-1.89559
hsa-mir-127*	16195	56852	-1.8116
hsa-mir-199b	123	433	-1.80735
hsa-mir-769	3048	10290	-1.75498
hsa-mir-1179	60	203	-1.74169
hsa-mir-221*	4651	15313	-1.71893
hsa-mir-34c	383	1235	-1.6865
hsa-mir-19a*	313	997	-1.66828
hsa-mir-99b	16095	47068	-1.54807
hsa-mir-582*	101	282	-1.47223
hsa-mir-589	167	456	-1.44373
hsa-mir-191	16881	43145	-1.35374
hsa-mir-877	148	377	-1.34307
hsa-let-7c	17161	43198	-1.33178
hsa-mir-204	10192	24790	-1.28224
hsa-mir-340	7173	17041	-1.24825
hsa-mir-532	1447	3266	-1.1739
hsa-mir-30d	33527	74288	-1.14778
hsa-mir-127	451	929	-1.04091
hsa-mir-654*	1385	2812	-1.02118
hsa-mir-28	321	652	-1.02002
hsa-mir-30e*	720	1454	-1.01295
hsa-mir-660	1585	3134	-0.983073
hsa-mir-889*	1377	2670	-0.954804
hsa-mir-345	1856	3541	-0.93159
hsa-mir-361*	622	1113	-0.838445
hsa-mir-126	8245	14609	-0.82519
hsa-mir-222*	2241	3367	-0.587106
hsa-mir-30a	30742	45422	-0.563165
hsa-mir-369*	689	435	0.662268
hsa-mir-335*	490	293	0.739907
hsa-mir-487a*	574	343	0.741153
hsa-mir-181c*	3258	1923	0.760321
hsa-mir-370*	459	269	0.768674
hsa-mir-99a*	1601	889	0.847997
hsa-mir-454*	1356	752	0.849699
hsa-mir-425	3439	1868	0.880142
hsa-mir-187*	642	348	0.881592
hsa-mir-551b*	504	269	0.903324
hsa-let-7d	8405	4467	0.91179
hsa-mir-22	414	219	0.915608
hsa-mir-543	704	372	0.918448
hsa-mir-369	807	414	0.961244
hsa-mir-744	1902	974	0.964801
hsa-mir-577	323	158	1.02697
hsa-mir-132	442	216	1.02961
hsa-mir-32	426	203	1.06567
hsa-mir-34b	224	106	1.07231
hsa-mir-488*	869	406	1.09599
hsa-mir-30a*	1025	441	1.21491
hsa-mir-330	879	372	1.23833
hsa-mir-125a	71775	30299	1.24418
hsa-mir-140*	22335	8535	1.38774
hsa-mir-100	169849	64846	1.38915
hsa-mir-708	1727	644	1.42173
hsa-mir-34a	3318	1208	1.45693
hsa-mir-27a*	2531	908	1.47793
hsa-mir-24-2	257	90	1.50343
hsa-mir-320a	3843	1340	1.5193
hsa-mir-106b	3836	1290	1.57149
hsa-mir-20b	265	84	1.64589
hsa-mir-93*	220	69	1.65862
hsa-mir-26b	39967	12511	1.67553
hsa-mir-377	239	71	1.73697
hsa-mir-99b*	1861	557	1.73852
hsa-mir-411*	333	98	1.75435
hsa-mir-484	4995	1470	1.76398
hsa-let-7i*	560	158	1.81897
hsa-mir-136	7961	2206	1.85104
hsa-let-7b	98432	27215	1.85469
hsa-mir-342*	6864	1820	1.91453
hsa-mir-144*	984	253	1.9553
hsa-mir-323b*	442	108	2.02298
hsa-mir-3200*	2027	496	2.02874
hsa-mir-17	2202	522	2.07459
hsa-let-7d*	2031	475	2.09387
hsa-mir-655*	224	50	2.14136
hsa-mir-652*	2250	509	2.142
hsa-mir-200a*	331	74	2.14622
hsa-let-7e	10179	2272	2.16307
hsa-mir-17*	1146	243	2.23291
hsa-mir-331*	640	135	2.23672
hsa-mir-532*	167	34	2.26303
hsa-mir-376a-1	1939	388	2.31821
hsa-mir-132*	9935	1926	2.36631
hsa-mir-382	1208	232	2.37541
hsa-mir-584	626	119	2.38543
hsa-mir-324*	936	177	2.39617
hsa-mir-3613	185	34	2.40988
hsa-mir-1307*	2976	530	2.48708
hsa-mir-760	173	29	2.53605
hsa-mir-339*	3468	586	2.56309
hsa-mir-101-1	502	84	2.56502
hsa-mir-542	200	32	2.60666
hsa-mir-323a*	2910	472	2.6216
hsa-mir-15b	3137	496	2.65853
hsa-mir-455	3279	483	2.76062
hsa-let-7e*	387	55	2.79256
hsa-mir-374b*	630	90	2.7937
hsa-mir-193b*	1258	174	2.84685
hsa-mir-887*	2396	322	2.89162
hsa-mir-340*	992	132	2.90037
hsa-mir-377*	2315	306	2.91532
hsa-mir-582	457	58	2.95656
hsa-mir-149	10499	1351	2.95722
hsa-mir-335	2552	327	2.96043
hsa-mir-20a	3188	396	3.00589
hsa-mir-935	1303	158	3.03585
hsa-mir-375	364	42	3.08549
hsa-mir-361	5853	681	3.10158
hsa-mir-652	224	24	3.16993
hsa-mir-331	323	34	3.21057
hsa-mir-328*	5436	559	3.27931
hsa-mir-424	3326	327	3.34245
hsa-mir-1180*	683	66	3.35176
hsa-mir-362	255	24	3.35614
hsa-mir-18a	338	32	3.36075
hsa-mir-374b	2612	251	3.37421
hsa-mir-346	1021	95	3.41222
hsa-mir-188	519	45	3.49881
hsa-mir-433*	1893	166	3.50352
hsa-mir-29a*	117391	10081	3.54148
hsa-mir-211	204	16	3.59202
hsa-mir-106a	333	26	3.62882
hsa-mir-31	3853	309	3.63602
hsa-mir-590*	1408	108	3.69227
hsa-mir-499a	471	34	3.75336
hsa-mir-495*	1873	135	3.78444
hsa-mir-4787*	251	16	3.88982
hsa-mir-598*	23158	1541	3.9087
hsa-mir-490*	467	29	3.96347
hsa-mir-23a*	10953	670	4.029
hsa-mir-126*	52595	3140	4.06566
hsa-mir-504	206	11	4.10852
hsa-mir-338*	39002	2206	4.14343
hsa-mir-2110	300	16	4.14616
hsa-mir-193a	212	11	4.14975
hsa-mir-154	2256	124	4.17441
hsa-mir-1224	307	16	4.17932
hsa-mir-497	11717	623	4.23104
hsa-mir-330*	624	32	4.24332
hsa-mir-376b*	1679	87	4.25481
hsa-mir-374a	2202	113	4.27236
hsa-mir-203a	811	40	4.30778
hsa-mir-574*	1521	74	4.34293
hsa-mir-197*	5621	272	4.36411
hsa-mir-940	671	26	4.63743
hsa-mir-185	1282	50	4.65288
hsa-mir-95*	4192	161	4.69392
hsa-mir-324	10696	404	4.72314
hsa-mir-338	3773	137	4.77335
hsa-mir-1306	329	11	4.78136
hsa-mir-142*	8412	298	4.8144
hsa-let-7g*	1402	47	4.86934
hsa-mir-99a	386113	12662	4.93034
hsa-mir-433	428	13	4.93748
hsa-mir-135b	9099	272	5.05889
hsa-mir-195	21917	599	5.19101
hsa-mir-140	7273	198	5.19191
hsa-mir-223*	2791	74	5.21826
hsa-mir-376c*	9381	251	5.2184
hsa-mir-485*	1887	47	5.29768
hsa-mir-487b*	53793	1301	5.36864
hsa-mir-29c*	61750	1417	5.44453
hsa-mir-487a	412	8	5.52007
hsa-mir-145	7835	169	5.52651
hsa-mir-379	2188	37	5.84813
hsa-mir-874	1103	18	5.8606
hsa-mir-190a	992	16	5.86819
hsa-mir-425*	4110	66	5.93918
hsa-mir-29a	1369	21	5.96053
hsa-mir-873	393	5	6.03709
hsa-mir-138-2	601	8	6.06369
hsa-mir-4454	418	5	6.12584
hsa-mir-770	1856	21	6.39933
hsa-mir-1296	29067	274	6.72386
hsa-mir-154*	1387	11	6.85383
hsa-mir-326	1679	13	6.90689
hsa-mir-29b-2	815	5	7.08746
hsa-mir-33a	19394	137	7.13487
hsa-mir-24-1	2678	18	7.13955
hsa-mir-1249	2762	16	7.34456
hsa-mir-206	206	0	7.69349
hsa-mir-137	14928	71	7.6959
hsa-mir-15a	24595	95	8.00117
hsa-mir-874*	39463	145	8.07843
hsa-mir-1298	276	0	8.11374
hsa-mir-1911	321	0	8.33092
hsa-mir-491	335	0	8.39232
hsa-mir-139*	391	0	8.61471
hsa-mir-23b*	67167	166	8.65178
hsa-mir-33b	2579	5	8.74819
hsa-mir-29c	9817	18	9.01329
hsa-mir-381	521	0	9.02791
hsa-mir-299	8004	11	9.38172
hsa-mir-455*	8584	11	9.48264
hsa-mir-139	32498	40	9.63056
hsa-mir-138-1	2029	0	10.9873
